# Supplementary material for: Diagnosing Linearity Along the Carbon Cascade in Terrestrial Biosphere Models and Observations
Source: Glob Chang Biol. 2026 Jul 26;32(7):e70982. doi: 10.1111/gcb.70982 (PMC13401867; doi:10.1111/gcb.70982)
Supplement: Supplementary file 2 — Supporting Information: 1 Median and inter‐quantile range (IQR) for each relative change and linearity term. This table is inserted here as a screenshot to remind readers that a full table of L and R is available as Supporting Information. [file GCB-32-e70982-s002.xlsx]

## Sheet: Sheet 1
	modl	CN_coupled	Veg_Demo	R_cveg_median	R_cveg_IQR	R_cveg_ag_median	R_cveg_ag_IQR	R_npp_median	R_npp_IQR	R_gpp_median	R_gpp_IQR	R_cleaf_median	R_cleaf_IQR	R_cveg_star_median	R_cveg_star_IQR	R_croot_median	R_croot_IQR	l_npp_gpp_median	l_npp_gpp_IQR	l_croot_cveg_median	l_croot_cveg_IQR	l_croot_cveg_star_median	l_croot_cveg_star_IQR	l_cveg_star_npp_median	l_cveg_star_npp_IQR	l_cleaf_cveg_median	l_cleaf_cveg_IQR
1	ALL	NA	NA	0.221319	0.253087	0.192046	0.275396	0.23961	0.266594	0.234582	0.242596	0.168728	0.242701	0.250156	0.275747	0.208317	0.240359	1.02289	0.2126	1.00459	0.316337	0.906589	0.376255	0.996293	0.729346	0.878649	0.811967
2	C only models	NA	NA	0.204468	0.242747	0.176611	0.201568	0.223317	0.285469	0.205468	0.256907	0.142498	0.168408	0.23343	0.275671	0.205703	0.218128	1.04253	0.169907	1.0364	0.472655	0.972386	0.467946	0.948649	0.688984	0.806499	0.632601
3	CN coupled models	NA	NA	0.230395	0.258707	0.214351	0.342586	0.246346	0.253423	0.249152	0.228513	0.206725	0.304537	0.259147	0.276661	0.20989	0.252671	1.00012	0.253119	1	0.225923	0.879234	0.329157	1.03187	0.738846	0.918763	0.921684
4	Veg Demo	NA	NA	0.213737	0.25112	0.311444	0.408278	0.176249	0.225011	0.193041	0.226741	0.22065	0.260619	0.230135	0.268301	0.211937	0.235709	1.01855	0.284015	1	0.0415892	0.881842	0.228242	1.29194	0.82444	0.727689	0.5412
5	not Veg Demo	NA	NA	0.222964	0.255043	0.177357	0.233673	0.252861	0.268374	0.243218	0.242134	0.16017	0.234389	0.254462	0.278366	0.207349	0.249096	1.02353	0.200444	1.01166	0.424521	0.914648	0.433658	0.949693	0.649164	0.936059	0.864202
6	CLASSIC	No	No	0.140969	0.350509	0.158927	0.370991	0.118609	0.286932	0.110855	0.237355	0.095762	0.245551	0.14303	0.382599	0.127603	0.339217	1.08913	0.269261	0.967153	0.365066	0.877495	0.45927	1.11208	0.791513	0.623365	0.461716
7	IBIS	No	No	0.118634	0.112425	0.120871	0.115984	0.169287	0.158311	0.169208	0.158272	0.162196	0.143485	0.141826	0.131272	0.161131	0.149635	1.00046	0.0854714	1.16334	0.800099	1.01718	0.580184	0.928107	0.456253	1.28934	0.818407
8	LPJ	No	No	0.351986	0.422578	NA	NA	0.226549	0.230752	0.18484	0.132762	NA	NA	0.408074	0.474285	NA	NA	1.2191	0.351214	NA	NA	NA	NA	1.57088	2.26916	NA	NA
9	ORCHIDEE	Yes	No	0.288228	0.292024	0.270479	0.302834	0.286263	0.36154	0.299974	0.386473	0.346045	0.384627	0.326156	0.32293	0.27838	0.312167	0.963994	0.180332	0.974714	0.232294	0.834687	0.236161	1.03771	0.585865	1.22551	0.787418
10	VISIT	No	No	0.186924	0.257432	NA	NA	0.193255	0.276742	0.182518	0.249444	NA	NA	0.209679	0.30495	NA	NA	1.051	0.113524	NA	NA	NA	NA	0.963098	0.574585	NA	NA
11	ISBA-CTRIP	No	No	0.232062	0.0915533	0.208561	0.101355	0.390354	0.209443	0.38743	0.191809	0.126162	0.0798954	0.274905	0.116988	0.230413	0.0933058	0.984549	0.111192	0.957634	0.323993	0.811136	0.338249	0.727694	0.455821	0.556183	0.301078
12	CABLE-POP	Yes	Yes	0.352245	0.362328	0.371886	0.361812	0.2772	0.310531	0.308053	0.248512	0.273408	0.267622	0.392138	0.428719	0.354388	0.368492	0.996795	0.398852	1	0.0242136	0.882895	0.190511	1.19543	0.706981	0.749338	0.396603
13	CLM5.0	Yes	No	0.242684	0.219143	0.243813	0.269175	0.250044	0.230235	0.262168	0.19819	0.363301	0.354388	0.292447	0.245517	0.246447	0.251262	0.944857	0.38622	1.02162	0.239291	0.809458	0.298346	1.02119	0.852006	1.60986	1.12107
14	DLEM	Yes	No	0.272836	0.164892	NA	NA	0.281312	0.160464	0.283149	0.173618	NA	NA	0.299669	0.174587	NA	NA	0.98203	0.090943	NA	NA	NA	NA	1.07902	0.276609	NA	NA
15	ISAM	Yes	No	0.242277	0.182337	NA	NA	0.308257	0.170315	0.304234	0.142141	NA	NA	0.291465	0.177866	0.3024	0.161495	1.0166	0.112777	1.19047	0.263138	1.02702	0.281136	0.943258	0.301275	NA	NA
16	JSBACH	Yes	No	0.34529	0.357236	NA	NA	0.371669	0.396924	0.291182	0.226434	NA	NA	0.384136	0.372912	NA	NA	1.29675	0.408045	NA	NA	NA	NA	0.917119	0.988468	NA	NA
17	JULES	Yes	No	0.154277	0.262207	0.161025	0.26752	0.255006	0.23419	0.247702	0.277922	0.100554	0.193879	0.168427	0.274024	0.100554	0.193879	0.982091	0.34872	0.751493	0.434173	0.685194	0.489626	0.599948	0.585501	0.751493	0.434173
18	LPJ-GUESS	Yes	Yes	0.23097	0.348865	0.239032	0.43015	0.238929	0.268925	0.233544	0.256529	0.177717	0.239029	0.239505	0.360361	NA	NA	1.06015	0.298334	NA	NA	NA	NA	0.985617	1.19083	0.692776	0.783317
19	LPX-Bern	Yes	No	0.0959957	0.160104	0.0947121	0.16833	0.176912	0.158454	0.204366	0.137882	0.135014	0.165241	0.110115	0.171625	0.115745	0.143233	0.913195	0.297582	1.02594	1.0462	0.989937	0.991035	0.614108	0.712677	1.18108	1.2077
20	VISIT-NIES	No	No	0.214673	0.290519	0.200631	0.277951	0.253023	0.34182	0.236441	0.306663	0.185197	0.262057	0.24309	0.346338	0.26989	0.376902	1.05521	0.119128	1.16787	0.42354	1.04921	0.388806	0.908524	0.489809	0.940891	0.616608
21	SDGVM	Yes	Yes	0.170798	0.0755331	NA	NA	0.123461	0.0573359	0.127366	0.0715772	NA	NA	0.192495	0.0804178	0.171756	0.0822884	1.00545	0.215731	0.995576	0.0754686	0.879821	0.269417	1.5373	0.573418	NA	NA

## Sheet: Sheet 2
Variable	Description
modl	Model name or group label (e.g., individual model or 'ALL', 'CN coupled models', etc.)
CN_coupled	Indicates if the model includes coupled Carbon-Nitrogen processes
Veg_Demo	Indicates if the model includes vegetation demography
dcveg_median	Median relative change in total vegetation carbon (Cveg)
dcveg_IQR	Interquartile range of relative change in total vegetation carbon (Cveg)
dcveg_ag_median	Median relative change in aboveground vegetation carbon
dcveg_ag_IQR	IQR of relative change in aboveground vegetation carbon
dnpp_median	Median relative change in Net Primary Productivity (NPP)
dnpp_IQR	IQR of relative change in NPP
dgpp_median	Median relative change in Gross Primary Productivity (GPP)
dgpp_IQR	IQR of relative change in GPP
dcleaf_median	Median relative change in leaf biomass carbon
dcleaf_IQR	IQR of relative change in leaf biomass carbon
dcveg_stadmedian	Median relative change in estimated steady-state vegetation carbon (Cveg*)
dcveg_stadIQR	IQR of relative change in estimated steady-state vegetation carbon (Cveg*)
dcroot_median	Median relative change in root biomass carbon
dcroot_IQR	IQR of relative change in root biomass carbon
l_npp_gpp_median	Median linearity term between NPP and GPP (LNPP:GPP)
l_npp_gpp_IQR	IQR of linearity between NPP and GPP
l_croot_cveg_median	Median linearity term between root biomass and total vegetation carbon (LCroot:Cveg)
l_croot_cveg_IQR	IQR of LCroot:Cveg
l_croot_cveg_star_median	Median linearity term between root biomass and steady-state vegetation carbon (LCroot:Cveg*)
l_croot_cveg_star_IQR	IQR of LCroot:Cveg*
l_cveg_star_npp_median	Median linearity term between steady-state vegetation carbon and NPP (LCveg*:NPP)
l_cveg_star_npp_IQR	IQR of LCveg*:NPP
l_cleaf_cveg_median	Median linearity term between leaf biomass and total vegetation carbon
l_cleaf_cveg_IQR	IQR of leaf to total vegetation carbon linearity
